# Supplementary material for: Current Distribution and Diagnostic Features of Two Potentially Invasive Asian Buprestid Species: Agrilus mali Matsumura and A. fleischeri Obenberger (Coleoptera: Buprestidae)
Source: Insects. 2020 Aug 2;11(8):493. doi: 10.3390/insects11080493 (PMC7469214; doi:10.3390/insects11080493)
Supplement: Supplementary file 1 [file insects-11-00493-s001.zip]

Archive with 1 entries (1 files):
- insects-859073-supplementary.xlsx
