# Supplementary material for: Current Distribution and Diagnostic Features of Two Potentially Invasive Asian Buprestid Species: Agrilus mali Matsumura and A. fleischeri Obenberger (Coleoptera: Buprestidae)
Source: Insects. 2020 Aug 2;11(8):493. doi: 10.3390/insects11080493 (PMC7469214; doi:10.3390/insects11080493)
Supplement: Supplementary file 1 [file insects-11-00493-s001.zip › insects-859073-supplementary.xlsx]

## Sheet: Agrilus mali
Title	Current distribution and diagnostic features of two potentially invasive Asian buprestid species: Agrilus mali Matsumura and A. fleischeri Obenberger (Coleoptera: Buprestidae)
Journal name	Insects
Authors	Mark G. Volkovitsh (polycest@zin.ru)*, Alexey V. Kovalev and Marina J. Orlova-Bienkowskaja
Name of the table	Localites of Agrilus mali Matsumura, 1924 mapped in the article.
Country	Region 1	Region 2	Label	Location	Latitude	Longitude	Altitude	Datum	Collector	Specimen ##	Depositary/References	Note
China	Gansu	Auding Distr.	China - Gansu, Dingxi	Dingxi	35.5874	104.6357		23-30.V.1996	E. Kucera	1	EJCB [19]
China	Gansu	Xiahe Co.	China, Kansu Ponggartang	Ponggartang (Yuan-ka-t'an	35.2160	102.8130		30.VI	M. Bok	1	EJCB [19]
China	Guangxi										[19]
China	Hebei										[19]
China	Heilongjiang	Harbin	St. Syaolin, Vost. Lin. KV zh.d., Kitai [in Russian]	Xiaoling	45.3606	127.3041		7.VI.1931		1	FSCB [29]
China	Henan										[19]
China	Hubei	Shénnóngjià	China, W Hubei, Muyuping S env.	Muyuping	31.4500	110.4000	1100	8.+15-17.vi.2002	J. Turna	1	EJCB [19]
China	Liaoning	Yingkou	Xiongyue	Xiongyue	40.2062	122.1273					[18]
China	Nei Mongol										[19]
China	Qinghai	Hualong Co.			36.0950	102.2619		17.VI.2008			[35]	Parasites
China	Shaanxi	Yijun Co.			35.3989	109.1114		29.VII.2006			[35]	Parasites
China	Shandong										[19]
China	Sichuan	Rénshòu	SE Tibet,ca 20 km N of Yanjing,	Yanjingzhen	29.8597	104.0578	3000-3500	23.vii.-8.viii.1998	0. Safuinek et M. Tryzna	1	EJCB [19]
China	Sichuan	Zhouqu Co.	China-Sechuan, Jiuzhaigou [sic!]	Jiuzhaigou	33.2518	104.2349		11.6.-16.6.2001	E. Kuсera	1	EJCB [19]
China	Sichuan		China NW, Sichuan prov., Songpan	Songpan	32.5000	103.4000	2000	13-17.vii.1990	J. KoIibac	1	EJCB [19]
China	Xinjiang	Xinjiang Uygur AR	"Nilki"	"Nilki"	43.9000	82.3000				2	[37]	by coordinates
China	Xinjiang	Xinjiang Uygur AR	"Kyunes"	"Kyunes"	43.2000	83.8000				1	[37]	by coordinates
China	Xinjiang	Xinjiang Uygur AR	"Kyunes"	"Kyunes"	43.6000	83.3000				3	[37]	by coordinates
China	Xinjiang	Xinjiang Uygur AR	"Alemalezhen"	"Alemalezhen"	43.4000	83.6000				3	[37]	by coordinates
China	Xinjiang	Xinjiang Uygur AR	Gongliu Co.		43.5667	83.0000		02.VIII.2015			[12]
China	Xinjiang	Xinjiang Uygur AR	Gongliu Co.		43.2167	83.7833		06.VII.2016			[12]
China	Xinjiang	Xinjiang Uygur AR	Gongliu Co.		43.8560	82.2500		26.VI.2016			[12]
China	Xinjiang	Xinjiang Uygur AR	Xinyuan Co.		43.3667	83.5667		01.VII.2014			[12]
China	Xinjiang	Xinjiang Uygur AR	Gongliu Co.	Saha	43.2580	82.8540	1291	2016, 2017			[13]
China	Xinjiang	Xinjiang Uygur AR	Gongliu Co.	Jiaolesai	43.2320	82.7780	1325	2016, 2017			[13]
China	Xinjiang	Xinjiang Uygur AR	Gongliu Co.	Balian	43.2500	82.8540	1316	2016, 2017			[13]
China	Xinjiang	Xinjiang Uygur AR	Gongliu Co.	Alemasai	43.2410	82.8400	1302	2016, 2017			[13]
China	Xinjiang	Xinjiang Uygur AR	Gongliu Co.	Gongliu City	43.2575	82.7989	1325	25.VI.2006			[35]	Parasites
China	Xinjiang	Xinjiang Uygur AR	Gongliu Co.	Gongliu City	43.2236	82.7544	1325	08.VIII.2008			[35]	Parasites
China	Xinjiang	Xinjiang Uygur AR	Xinyuan County	Halabula	46.2044	82.9889		16.VI.2011			[35]	Parasites
China	Xizang										[19]
N Korea			Pyongyang	Pyongyang	39.0403	125.7670					[18]
S Korea			Gyeonggi-do		37.7499	126.8312					[18]
S Korea			Taegu	Daegu	35.9134	128.5824					[18]
S Korea			Inchon	Incheon	37.5826	126.6862					[18]
S Korea			Seoul, Jaongno-gu, Hyeja-dong	Jaongno-gu	37.5948	126.9775		12VII.194,	PokSung Cho	1	THCJ [32]
Mongolia		?Tuv	Centr. airnak, Unchneul					16.VII.1976		1	EJCB [19]
Mongolia		Dornod	somon Bayan-Dun [Russian]	Bayandun	49.2430	113.3739		9.VII.1976	I.M. Kerzhner	1	ZIN
Mongolia		Dornod	20 km ENE Bayan-Uly [Russian]	Bayan-Uul	49.1324	112.6677		7.VII.1976	I.M. Kerzhner	1	ZIN
Mongolia		Dornod	Vostochnyi aimak, r. Numrregin-Gol, 32 km SE g. Salkhit [Russian]	Numregin-Gol [Salkhit Mt.]	47.0000	119.7500		8.VIII.1976	E. Gurjeva	1	ZIN
Mongolia		Tuv	Centralnyi aimak, on wild apple tree [Russian]	Songino Khairkhan Uul	47.8564	106.6327		19.VIII.1976	I.M. Kerzhner	1	ZIN	on wild apple tree
Mongolia		Tuv	Centralnyi aimak, Undzhul [Russian]	Bayan-Unjuul	46.9167	105.8833		4.VIII.1976	?L. Medvedev	1	ZIN
Russia	Far East	Primorskii kr.: Chernigovka Reg.	Chernigovskii r-n [Russian]	Chernigovka	44.3408	132.5565		1958	Zemlina	2	ZIN	no exact loc.
Russia	Far East	Primorskii kr.: Chernigovka Reg.	Pos. Chernigovka, Chernigovskii r-n [Russian]		44.3412	132.5645		27. VI. 1957	Anufriev L.A.	1	ZIN
Russia	Far East	Primorskii kr.: Chernigovka Reg.	g. Vladivostok, st. Suchanv(Partizansk), plod.-yagodn. St. [Russian]	Partizansk	43.1604	133.1275		23-26. VII.1939	?	1	ZIN
Russia	Far East	Primorskii kr.: Chernigovka Reg.	Partizanskii r-n, p/kh im. Kirova [Russian]	Partizansk	43.0661	133.1318		13.VII. 1958	Anufriev L.A.	1	ZIN	no exact loc.
Russia	Far East	Primorskii kr.: Chernigovka Reg.	Ussuriisk, on apple tree [Russian]	Ussuriisk	43.7985	131.9750		7.VIII.1958	Anufriev L.A.	2	ZIN	on apple tree
Russia	Far East	Primorskii kr.: Chernigovka Reg.	Ussuriisk, on apple tree [Russian]	Ussuriisk	43.7985	131.9750		7.VIII.1958	Anufriev L.A.	1	FSCB [29]	on apple tree
Russia	Far East	Primorskii kr.: Chernigovka Reg.	g. Spassk, Spassk. Pchelovod. Sovkhoz. [Russian]	Spassk	44.587879,	132.8287		10.VII. 1957	Anufriev L.A.	1	ZIN
Russia	Far East	Primorskii kr.: Chernigovka Reg.	"Lazovskii zapovednik" [Russian]	Lazo Reserve	43.1000	133.9000			Oliger		[44]
Russia	Far East	Primorskii kr.: Chernigovka Reg.	Khorolskii r-n, s. Popovka [Russian]	Popovka	44.4373	131.9839		20.VII.1977	Azarova	2	FSCB [29]
Russia	Far East	Primorskii kr.: Kirovsk Reg.	Smakovka [Russian]	Shmakovka	45.1636	133.3593		25.VI.1926		1	ZIN
Russia	Far East	Primorskii kr.: Ussuri Reg.	Slavyanskii r-n, Gorno-Taezh. St., Uchkhoz [Russian]	Gornotaezhnoe	43.6888	132.1276		21.VII.1959	Anufriev L.A.	14	ZIN
Russia	Far East	Khabarovskii kr.									[19]
Russia	Far East	Amurskaya Prov.: Svobodnyi Reg.	g. Blagoveshchensk	Blagoveshchensk	50.2833	127.5427		19.vii., 5.IX.[19]27		2	ZIN
Russia	Far East	Amurskaya Prov.: Svobodnyi Reg.	Klimoutsy amur. obl., 40 km Wv Svobodnyi [Russian]	Klimoutsy	51.4695	127.6000		16.VIII.1958	G. Zinoviev	1	ZIN
Russia	Far East	Amurskaya Prov.: Svobodnyi Reg.	Amursk. reg., IT. M. Pera - B. Ergel' mezhdur., Amur'-, Zinovjev	Area between Malaya Pera and Bolshoi. Ergel Rivers	51.0000	127.0000		2I.VlI.1958	G. Zinoviev	1	ZIN	approx.
Russia	Buryatia	Chita Prov.	Okr. Chita, Titovsk. Sopka, sweeping on apple trees [Russian]	Chita: Titovskaya Sopka	52.0202	113.4619		22.VI.1924		1	ZIN
Russia	Buryatia	Chita Prov.	Okr. Chita, Titovskaya Sopka, on apple trees [Russian]	Chita: Titovskaya Sopka	52.0202	113.4619		15.VII.1923		1	MKCY [27]	on apple tree
Russia	East Siberia	Zabaikalskii kr.	Mitrofanovo (Shilka)	Mitrofanovo (Shilka)	52.1606	115.9507		VI.1898	G. Suvorov	1	ZIN	on apple tree
	EJCB - Eduard Jendek collection, Bratislava, Slovakia
	FSCB - Federal Scientific Centre of Biodiversity of Terrestrial Biota of East Asia, Far East Department of Russian Academy of Sciences, Vladivostok, Russia
	MKCY - M.Yu.Kalashian collection, Yerevan, Armenia
	THCJ -T. Hattori collection, Yokohama City, Japan
	ZIN - Zoological Institute, Russian Academy of Sciences, Saint-Petersburg, Russia

## Sheet: Agrilus fleischeri
Title	Current distribution and diagnostic features of two potentially invasive Asian buprestid species: Agrilus mali Matsumura and A. fleischeri Obenberger (Coleoptera: Buprestidae)
Journal name	Insects
Authors	Mark G. Volkovitsh (polycest@zin.ru)*, Alexey V. Kovalev and Marina J. Orlova-Bienkowskaja
Name of the table	Localites of Agrilus fleischeri Obenberger, 1925 mapped in the article.
Country	Region 1	Region 2	Label	Location	Coordinates N	Coordinates E	Altitude	Datum	Collector	Specimen ##	Depositary/References	Note
China	Beijiing	Beijiing	Badaling, 60 krn NW Beijing	Badaling	40.3000	116.0000		28.v.2000	J. Turna	1	EJCB [19]
China	Beijiing	Tianjin	Tianjin		39.4200	117.3600					[14]
China	Hebei	Tangshan City	Tangshan		39.8400	118.1200					[14]
China	Heilongjiang	Harbin	St. Maoershan Vost. Lin. KV zh.d. [Russian]	Maoershan	45.2778	127.5116		13.VI.1931		1	ZIN	approximately
China	Heilongjiang	Harbin	St. Gaolinzy, Vost. Lin. KV zh.d. [Russian]	Gaolingzi	45.1058	128.7706		30.VI.1940		2	ZIN
China	Heilongjiang	Harbin	St. Gaolinzy, Vost. Lin. KV zh.d. [Russian]	Gaolingzi	45.1058	128.7706		30.VI.1940		2	FSCB [29]
China	Heilongjiang	Harbin	Kharbin okr. [Russian]	Harbin	45.7954	126.5411		03.VII.	Ladygin	1	ZIN	approximately
China	Heilongjiang		Pingchiang, N., Manchuria, vii.1939, 2000 ft							?	[19]
China	Liaoning Province	Fengcheng City	Saima Village	Saima	40.9833	124.2500		2013-2015			[14]	Populus davidiana
China	Liaoning Province	Fengcheng City	Nanmiao Village	Nanmiao	40.9000	124.2667		2013-2015			[14]	P. nigra var. italica
China	Shaanxi	Taibai Co.	Quin Ling Shan mts, road Baoji-Taibai vill., pass 35 km S Baoji	Baoji	34.1108	107.29400		21-23.VI.1998	O. Safranek, M. Tryzna	1	[19]
China	Sichuan		Juizhaigou	Juizhaigou	33.2789	103.9146		11-16.VI.2001	E. Kucera	2	EJCB [19]
Japan	Hokkaido		Kasuga, Asahikowa	Asahikowa	43.7760	142.3189		15.VII.2015	, K. Kume	1	EJCB [19]
Japan	Hokkaido		Kasuga, Asahikowa	Asahikowa	43.7678	142.2315					[36]	fleischeri nipponicola Kurosawa, 1963
Japan	Honshu	Iwate Pref.	Shiwa-Gun	Shiwa	39.5944	141.1734					[40]
Japan	Honshu	Tottori Pref	Daisen	Daisen	35.3810	133.5493					[39]
Japan	Honshu	Aomori Pref	Lake-side of Towada-ko	Towada-ko	40.4551	140.8405					[19]	HT, PT fleischeri nipponicola Kurosawa, 1963
Japan	Honshu	Okayama Pref	Sanyo-cho，O kayama Pref.，	Sanyo-cho	35.00	133.00		25.v.1996	S.Kobayashi	7	[34]
Japan	Honshu	Okayama Pref	Akaiwa-Gun	Akaiwa	34.8045	133.9598					[40]
Kazakhstan	Almaty Prov.	Alakol Reg.	Dzhungarskii Alatau, GNPP "Zhongar Alatau", okr. c. Kokzhar [Russian]	Kokzhar	45.6403	80.9102	1250	15.VI.2016	A. Tleppaeva	1	ZIN, [42]	P. tremula stand
Kazakhstan	E-Kazakhstan Prov.	Katon-Karagay Distr.	SW Altai, GNPP "Katon-Karagaiskii", okr. s. Katon-Karagaiskii [Russian]		49.1743	85.5986		16,21.VII.2009	A. Tleppaeva	19	[43]	on poplars
Kazakhstan	E-Kazakhstan Prov.	Ulanskii Reg.	Ognevka	Ognevka	49.6829	83.0173		19.VI.2001	?	1	EJCB [19]
Kazakhstan	N-Kazakhstan	Akmola Province	Kokchetav heights, oz. Zhukei, gora Berkutty [Russian]		52.9255	70.5890		21.07.2002	Kadyrbekov R.Kh.	2	[38]	?fleischeri / ater
Korea North											[19]
Korea South											[19]
Mongolia		Tuv	20km E Terelzh, 60kin NE of Ulaanbaatar, Tuul riv.valley-Terelzh N.P.	Terelzh	47.9863	107.7262	1200-1400	14-20.VII.2003	Z. Jindra	2	EJCB [19]
Mongolia		Tuv	100 krn E Ulanbatar, 20km NE, Terelzh, Tuul riv.	Terelzh	48.1315	107.6650		15-2I.viL2003	J. Halada	4	EJCB [19]
Russia	Sakhalin	S Sakhalin	Saghalien [reverse side] Konuma	Novoalexandrovsk, S Sakhalin	47.0477	142.7237		19.vii.l930	K. Tamanuku	?	[19]	LT fleischeri kurosawai Obenberger, 1940
Russia	Primorskii kr.	Chassanski distr.	Res. Kedrovaja Padj	Res. Kedrovaja Padj	43.1066	131.4901		22-27.vi.1995		3	EJCB [19]
Russia	Primorskii kr.	Chassanski distr.	okr. p. Ryazanovka [Russian]	Ryazanovka	42.7949	131.2494		24.VI.1990	B. Zhuravlev	1	MSPU [28]
Russia	Primorskii kr.	Chassanski distr.	srednee techenie r. Kedrovaya, 8 km SES Barabash [Russian]	Barabash	43.1084	131.5376	110	23-30.V.2015	K.Makarov, A.Zaitsev	1	MSPU [28]	river forest
Russia	Primorskii kr.	Mikhailovka Reg.	Ussuri, Verkhne-Mikhailovskaya [Russian]	Mikhailovka	43.9457	132.0120		1899	G. Suvorov	1	ZIN	approx.
Russia	Primorskii kr.	Spassk Reg.	Yevseevka Primorskoi obl. {Russian]	Yevseevka	44.4193	132.8891		1, 23.V.1910	Shingarev	2	ZIN
Russia	Primorskii kr.	Spassk Reg.	Spassk, forest [Russian]	Spassk	44.6443	132.8302		13.VI.1990	Belokobylskii	1	ZIN	forest
Russia	Primorskii kr.	Lazovsky dist.	12 km S Staraja Kamenka	Staraja Kamenka	43.3567	134.0543		07.VII.2004	M.& L. Smirnov	1	EJCB [19]
Russia	Primorskii kr.	Lazovsky dist.	pos. Lazo, 12 km S Staraja Kamenka, kordon America [Russian]	Lazo	43.2669	134.0447		17-20,30.VI.2010	M. Smirnov	3	[30,41]
Russia	Primorskii kr.	Partizansk Reg.	Partizansk	Partizansk	43.1357	133.1186		20.VI.1981	Y. Navisov	1	EJCB [19]
Russia	Primorskii kr.	Primorskii kr.: Chernigovka Reg.	"Lazovskii zapovednik"	Lazo Reserve	43.1000	133.9000			Oliger		[44]
Russia	Primorskii kr.	Ussuri reg.	Ussuriiskii r-n, Kamenushka [Russian]	Kamenushka	43.6225	132.2327		1-15.VII.1986	Khvylya	1	MKCY [27]
Russia	Primorskii kr.	Ussuri reg.	Ussuriiskii r-n, Kamenushka [Russian]	Kamenushka	43.6225	132.2327		17-18.VI.1991	Khvylya	2	MSPU [28]
Russia	Primorskii kr.	Ussuri reg.	Ussuriiskii r-n, okr. Kamenushki [Russian]	Kamenushka	43.6225	132.2327		14.VII.1984	Churkin	1	MKCY [27]
Russia	Primorskii kr.	Ussuri reg.	Ussuriiskiiskii zap., s. Kamenushki [Russian]	Kamenushka	43.6225	132.2327		18VII.1982	Nemkov	1	MKCY [27]
Russia	Primorskii kr.	Ussuri reg.	Kamenushka env.	Kamenushka	43.6225	132.2327	300	VII.1992	J. Vorisek	1	EJCB [19]
Russia	Primorskii kr.		Arseneev env.	Arseniev	44.1545	133.2583	300-400	11.-19.VII.1990	B. Siska &R. Cermak	11	EJCB [19]
Russia	Primorskii kr.			Kajmanovka	43.6329	132.2300		10-22.vii.l993	Z. Kletecka	1	EJCB [19]
Russia	Primorskii kr.		S Sikhote-Alin', okr. P. Sokol'chi [Russian]	Sokol'chi	43.2945	134.2326		10.VII.1980	S. Murzin	1	MKCY [27]
Russia	Evreiskaya AO		Ussuriiskii kr., Birskoe [Russian]	Birskoe	49.00	132.28			O.N. Kabakov	1	ZIN
Russia	Khabarovskii kr.		S Khabarovska, Kprfovskaya [Russian]	Korfovskii	48.2218	135.0744			O.N. Kabakov	1	ZIN
Russia	Khabarovskii kr.		Priamurie, Pivan' [Russian]	Pivan	50.4952	137.0769		20.VI.1976	O.N. Kabakov	1	ZIN
Russia	Amurskaya obl.										[19]
Russia	Tuva		Tuva, Chaa-Khol', ostrov, na topole	Chaa-Khol'	51.5158	92.3357		29.06.1949	Tscherepanov	2	[19]	HT, PT tscherepanovi Stepanov, 1954
Russia	Tuva		lshtii-Khem	lshtii-Khem	51.3207	92.4738		14.VI.,25.VII.1979	S. Korolev	2	[19]
Russia	Tuva		Tuva, lshtii-Khem [Russian]	lshtii-Khem	51.3207	92.4738		14.VI.1979	B. Mamaev	1	MKCY [27]	Dry poplar, underbark
Russia	Tuva		Tuva, lshtii-Khem [Russian]	lshtii-Khem	51.3207	92.4738		25.VI.1979	B. Mamaev	1	MKCY [27]
Russia	Buryatiya Republic										[19]
Russia	W Siberia	Krasnoyarsk Prov.	Yermakovsk. R-n, Tanzybei [Russian]	Tanzybei	53.1297	92.9399		30.VI.1989	Filimonov	1	MKCY [27]
Russia	Altai kr.	Kur'ya Reg.	Tomsk. Gub., ok. G. Sinyukhi [Russian]	Sinyukha Mt.	51.2417	82.6073		20-24.VI.1910	Tomin	2	ZIN
Russia	Altai Rep.	Turochak Reg.	Baigazan [Russian]	Baigazan (N Teletsk. Lake)	51.7586	87.4316		18.VI.1909	A. Emeljanov	1	ZIN
Russia	W Siberia	Tyumen' Prov.	Berdyuzhskii r-n, okr. S. Berdjuzhje [Russian]	Berdjuzhje	55.8000	68.3210		02.VII.2002	E. Sergeeva	1	[25]
	EJCB - Eduard Jendek collection, Bratislava, Slovakia
	FSCB - Federal Scientific Centre of Biodiversity of Terrestrial Biota of East Asia, Far East Department of Russian Academy of Sciences, Vladivostok, Russia
	MKCY - M.Yu.Kalashian collection, Yerevan, Armenia
	MSPU - Moscow State Pedagogical University, Moscow, Russia
	ZIN - Zoological Institute, Russian Academy of Sciences, Saint-Petersburg, Russia
